# Supplementary material for: Endophenotype Research in Epilepsy Across Time
Source: Brain Sci. 2025 Nov 27;15(12):1275. doi: 10.3390/brainsci15121275 (PMC12730710; doi:10.3390/brainsci15121275)
Supplement: Supplementary file 1 [file brainsci-15-01275-s001.zip]

Archive with 5 entries (5 files):
- Supplementary Table S1-Validation of Studies.pdf
- Supplementary Table S2-Scoring Codebook.pdf
- Supplementary Table S3-Codes.pdf
- Supplementary Table S4-NOS.pdf
- Supplementary Table S5-GRADE.pdf
